# Supplementary material for: A natural knockout of the MYO7A gene leads to pre‐weaning mortality in pigs
Source: Anim Genet. 2021 May 6;52(4):514–7. doi: 10.1111/age.13068 (PMC8360181; doi:10.1111/age.13068)
Supplement: Supplementary file 1 — Table S1. Haplotypes showing deficit in homozygosity. Table S2. Overview of 31 C × C litters. Table S3. Survival of 281 piglets born alive from 31 C × C matings. Table S4. Cause of death description for piglets from C × C litters. Table S5. Mapping and coverage statistics from WGS samples from the synthetic Duroc population under study (including the carrier status). Table S6. Genomic variation in high LD with the SSC9 haplotype. Table S7. MYO7A haplotype of the C × C litter including two affected individuals (farrowing date: September 1st 2020). [file AGE-52-514-s003.xlsx]

## Sheet: Table_S1
Table S1: Haplotypes showing deficit in homozygosity
Chr	Start	Stop	Genotype	Markers	Haplotype_length(markers)	# Haplotype_carriers	# Homozygous expected	Haplotype_frequency	Homozygotes_expected	Exact_binom_test
Chr9	6000000	7000000	GGAGGAGGGAGTCGAAAGAAAAAAGAGGAAAGGAA	6030770_GA,6077746_GA,6107008_AG,6179348_GA,6202601_GA,6225297_GA,6256144_AG,6288920_AG,6319039_GA,6362659_AG,6389263_GA,6417825_TA,6449640_CA,6477397_AG,6484547_GA,6512037_AG,6535904_AG,6555700_GA,6572783_AG,6589052_AG,6610425_AC,6667576_GA,6688402_AG,6707861_AG,6719508_GA,6746659_AC,6773022_GA,6790515_GA,6808070_AG,6815282_AC,6850964_AG,6867104_AG,6888112_GA,6902675_GA,6998963_GA	35	866	3	0.031	13.24	0.000260744
Chr9	6500000	7500000	AAGAAAAAAGAGGAAAGGAAGAACAAGGAA	6512037_AG,6535904_AG,6555700_GA,6572783_AG,6589052_AG,6610425_AC,6667576_GA,6688402_AG,6707861_AG,6719508_GA,6746659_AC,6773022_GA,6790515_GA,6808070_AG,6815282_AC,6850964_AG,6867104_AG,6888112_GA,6902675_GA,6998963_GA,7032422_GA,7165800_AG,7168352_AC,7253982_CA,7324036_AG,7360212_AG,7408769_GA,7435248_GA,7467036_AG,7490093_AG	30	861	3	0.03	13.09	0.000260744
Chr9	9000000	10000000	GGGCAAGAAAGAAGAGGAGAGGGAGAAGAAAGAAAGGAAGGGA	9027384_GA,9031083_GC,9040608_GA,9044924_CA,9054222_AG,9106900_AG,9146134_GA,9199317_CA,9222339_AG,9239447_AG,9242831_GA,9268486_AG,9320052_GA,9326958_GA,9340611_AG,9358024_GA,9379499_AG,9390193_CA,9391797_GA,9394432_GA,9427571_GA,9465638_AG,9484386_GA,9500253_GA,9532449_AG,9566683_GA,9589132_GA,9600778_GA,9623558_GA,9641169_GA,9667831_AG,9691262_GA,9705564_AG,9724923_AG,9751883_CA,9770768_AG,980…	43	1046	5	0.037	19.32	1.94917e-05
Chr9	9500000	10500000	AGAAGAAAGAAAGGAAGGGAAAAGGGGGGAGAAG	9500253_GA,9532449_AG,9566683_GA,9589132_GA,9600778_GA,9623558_GA,9641169_GA,9667831_AG,9691262_GA,9705564_AG,9724923_AG,9751883_CA,9770768_AG,9809698_GA,9831161_AG,9842772_AG,9862005_GA,9879002_GA,9898353_GA,9902154_GA,10180053_GA,10196964_GA,10216146_GA,10250586_AG,10277531_AG,10304251_AG,10332664_AG,10344884_GA,10356403_GA,10403658_GA,10415234_GA,10434300_GA,10475677_AG,10487261_AG	34	1066	5	0.038	20.06	1.00053e-05
Chr9	10000000	11000000	AAAGGGGGGAGAAGCAAAGAAGAGGAGGAAAAGAGGA	10180053_GA,10196964_GA,10216146_GA,10250586_AG,10277531_AG,10304251_AG,10332664_AG,10344884_GA,10356403_GA,10403658_GA,10415234_GA,10434300_GA,10475677_AG,10487261_AG,10518933_AC,10535764_GA,10565578_CA,10567196_AG,10576787_GA,10599357_AG,10600314_AG,10612258_AG,10628139_AC,10695748_GA,10709100_AG,10725380_CA,10756173_GA,10769863_GA,10791220_GA,10802792_AG,10839098_GA,10857895_GA,10886506_GA,109…	37	1145	1	0.04	23.15	9.82433e-11
Chr9	10500000	11500000	CAAAGAAGAGGAGGAAAAGAGGAGAGAGAAGAGAAAGCACG	10518933_AC,10535764_GA,10565578_CA,10567196_AG,10576787_GA,10599357_AG,10600314_AG,10612258_AG,10628139_AC,10695748_GA,10709100_AG,10725380_CA,10756173_GA,10769863_GA,10791220_GA,10802792_AG,10839098_GA,10857895_GA,10886506_GA,10903317_AC,10916935_GA,10958680_GA,10982872_GA,11091175_GA,11104605_AG,11109523_GA,11126292_GA,11145014_GA,11175998_GA,11199347_GA,11214563_GA,11239860_AC,11260295_GA,112…	41	1131	1	0.04	22.58	1.70858e-10
Chr9	11000000	12000000	GAGAGAAGAGAAAGCACGAAACGCAGAAAGAGGG	11091175_GA,11104605_AG,11109523_GA,11126292_GA,11145014_GA,11175998_GA,11199347_GA,11214563_GA,11239860_AC,11260295_GA,11289449_GA,11323670_AG,11346499_AG,11387938_GA,11450606_CA,11456371_GA,11472759_CA,11476395_GA,11534465_AG,11597636_GA,11609649_AG,11622153_AC,11671486_AG,11714029_CA,11735332_GA,11753930_GA,11759440_GA,11765672_AG,11785109_GA,11831251_GA,11850796_AG,11909911_GA,11937491_AG,119…	34	1156	1	0.041	23.59	5.64632e-11
Chr9	11500000	12500000	AAACGCAGAAAGAGGGGGGGCAAGACAAGAC	11534465_AG,11597636_GA,11609649_AG,11622153_AC,11671486_AG,11714029_CA,11735332_GA,11753930_GA,11759440_GA,11765672_AG,11785109_GA,11831251_GA,11850796_AG,11909911_GA,11937491_AG,11995464_AG,12011122_GA,12027208_AG,12042632_GA,12064786_AG,12107228_AC,12125877_CA,12157219_AC,12175907_GA,12241499_GA,12255394_AC,12295984_AC,12338078_GA,12398692_AG,12488660_GA,12491311_AC	31	1158	2	0.041	23.68	8.75179e-10
Chr9	12500000	13500000	GGAAACAAGAGAGAAAGGAAAAGGGGAAAAGGAGGGGAGGAGGG	12524194_AG,12585307_AG,12660336_AG,12679595_GA,12693494_GA,12707541_AC,12723179_GA,12742478_GA,12760158_AG,12779308_CA,12798343_AG,12817446_AG,12833681_GA,12854879_AG,12873231_GA,12891248_CA,12903323_GA,12921451_GA,12934636_AG,12952915_GA,12967779_AG,12993148_CA,13008236_AG,13046542_AG,13067021_AG,13083486_GA,13122997_GA,13151028_AC,13170385_GA,13203773_GA,13218224_AG,13231140_AG,13246778_AG,132…	44	857	3	0.03	12.97	0.000327601
Chr9	12500000	13500000	GGAAACAAGAAAGAAAGGAAAAGAGAACAAGAAGGGAGGGAGGG	12524194_AG,12585307_AG,12660336_AG,12679595_GA,12693494_GA,12707541_AC,12723179_GA,12742478_GA,12760158_AG,12779308_CA,12798343_AG,12817446_AG,12833681_GA,12854879_AG,12873231_GA,12891248_CA,12903323_GA,12921451_GA,12934636_AG,12952915_GA,12967779_AG,12993148_CA,13008236_AG,13046542_AG,13067021_AG,13083486_GA,13122997_GA,13151028_AC,13170385_GA,13203773_GA,13218224_AG,13231140_AG,13246778_AG,132…	44	1135	2	0.04	22.74	2.53439e-09
Chr9	13000000	14000000	GGGGAAAAGGAGGGGAGGAGGGAGAAAAAAGGGAGAAAGAAGGG	13008236_AG,13046542_AG,13067021_AG,13083486_GA,13122997_GA,13151028_AC,13170385_GA,13203773_GA,13218224_AG,13231140_AG,13246778_AG,13254959_GA,13270976_GA,13303101_GA,13307163_GA,13310672_GA,13363200_AG,13430416_AG,13434196_GA,13448891_GA,13466225_GA,13492371_GA,13516640_AC,13536712_GA,13538367_CA,13574260_GA,13580920_GA,13625026_AC,13644202_AG,13651836_AG,13689451_GA,13708781_GA,13739577_GA,137…	44	807	3	0.028	11.5	0.0010063
Chr9	13000000	14000000	GAGAACAAGAAGGGAGGGAGGGAGAAAAAAGGGAGAAAAGGAAG	13008236_AG,13046542_AG,13067021_AG,13083486_GA,13122997_GA,13151028_AC,13170385_GA,13203773_GA,13218224_AG,13231140_AG,13246778_AG,13254959_GA,13270976_GA,13303101_GA,13307163_GA,13310672_GA,13363200_AG,13430416_AG,13434196_GA,13448891_GA,13466225_GA,13492371_GA,13516640_AC,13536712_GA,13538367_CA,13574260_GA,13580920_GA,13625026_AC,13644202_AG,13651836_AG,13689451_GA,13708781_GA,13739577_GA,137…	44	1048	2	0.037	19.39	7.7938e-08
Chr9	13500000	14500000	AGAAAAAAGGGAGAAAGAAGGGAAGCGAAGAAGGGGCAAAGAGAGACA	13516640_AC,13536712_GA,13538367_CA,13574260_GA,13580920_GA,13625026_AC,13644202_AG,13651836_AG,13689451_GA,13708781_GA,13739577_GA,13758292_AG,13775191_AG,13799608_AG,13810476_AG,13829481_AG,13846118_AG,13901703_GA,13909559_GA,13925619_AG,13961806_GA,13993343_GA,14020891_AG,14028729_AG,14030988_GA,14038350_AC,14054916_AG,14139624_GA,14154357_AG,14174146_GA,14200992_AG,14216259_AG,14230665_GA,142…	48	768	2	0.027	10.41	0.0006872
Chr9	13500000	14500000	AGAAAAAAGGGAGAAAAGGAAGAGACGGAGAAGGGGCAAAGAAGGACA	13516640_AC,13536712_GA,13538367_CA,13574260_GA,13580920_GA,13625026_AC,13644202_AG,13651836_AG,13689451_GA,13708781_GA,13739577_GA,13758292_AG,13775191_AG,13799608_AG,13810476_AG,13829481_AG,13846118_AG,13901703_GA,13909559_GA,13925619_AG,13961806_GA,13993343_GA,14020891_AG,14028729_AG,14030988_GA,14038350_AC,14054916_AG,14139624_GA,14154357_AG,14174146_GA,14200992_AG,14216259_AG,14230665_GA,142…	48	1108	5	0.039	21.67	2.5797e-06
Chr9	14000000	15000000	AAGCGAAGAAGGGGCAAAGAGAGACAAAGGGAGGATAAAGGG	14020891_AG,14028729_AG,14030988_GA,14038350_AC,14054916_AG,14139624_GA,14154357_AG,14174146_GA,14200992_AG,14216259_AG,14230665_GA,14242515_GA,14254212_GA,14271133_GA,14279736_CA,14297204_AG,14328858_AC,14342272_AC,14372757_GA,14389735_AG,14401165_AG,14412472_GA,14432536_GA,14459452_AC,14473467_CA,14498830_AG,14520594_AG,14536105_AG,14557067_GA,14575658_GA,14589972_GA,14637050_AG,14683681_GA,147…	42	773	2	0.027	10.55	0.00054117
* Most significant haplotype

## Sheet: Table_S2
Table S2: Overview of 31 CxC litters.
Litter_ID	Parity	Date_Farrowing	NR_Liveborn	NR_Mummies	NR_Stillborn	NR_Total_Born	Farrowing_survival	Preweaning_survival	Status
DU1	3	20110319	13	0	1	14	92.86	61.54	CxC
DU2	2	20110321	13	0	0	13	100	92.31	CxC
DU3	4	20140120	8	0	0	8	100	87.5	CxC
DU4	1	20140203	12	0	0	12	100	66.67	CxC
DU5	4	20150709	9	0	2	11	81.82	44.44	CxC
DU6	3	20150619	10	2	0	10	100	80	CxC
DU7	3	20150622	10	0	1	11	90.91	70	CxC
DU8	4	20160317	9	0	3	12	75	66.67	CxC
DU9	3	20160320	8	0	0	8	100	75	CxC
DU10	3	20160704	12	0	0	12	100	66.67	CxC
DU11	3	20160719	1	0	4	5	20	0	CxC
DU12	3	20160718	11	0	0	11	100	90.91	CxC
DU13	4	20170218	10	0	0	10	100	70	CxC
DU14	5	20170821	8	0	3	11	72.73	100	CxC
DU15	1	20160207	5	0	0	5	100	80	CxC
DU16	3	20170217	10	0	0	10	100	60	CxC
DU17	4	20170710	15	0	0	15	100	66.67	CxC
DU18	1	20160606	8	2	0	8	100	75	CxC
DU19	4	20170820	11	0	2	13	84.62	81.82	CxC
DU20	2	20170222	9	0	0	9	100	88.89	CxC
DU21	2	20170718	6	1	2	8	75	66.67	CxC
DU22	1	20170628	6	4	2	8	75	16.67	CxC
DU23	3	20180416	12	0	0	12	100	83.33	CxC
DU24	1	20170627	8	0	2	10	80	62.5	CxC
DU25	2	20180617	8	2	0	8	100	75	CxC
DU26	1	20180618	13	0	1	14	92.86	69.23	CxC
DU27	1	20180617	11	1	0	11	100	54.55	CxC
DU28	1	20180617	3	8	1	4	75	66.67	CxC
DU29	1	20180719	1	0	10	11	9.09	100	CxC
DU30	1	20180731	10	0	0	10	100	60	CxC
DU31	1	20190202	11	0	1	12	100	72.73	CxC
SUM/Average			281	20	35	316	87.8997	69.4013

## Sheet: Table_S3
Table S3: Survival of 281 piglets born alive from 31 CxC matings. 81 piglets died within the weaning period.
Pig_ID	Litter_ID	Date_Birth	Date_Mortality	Age_mortality	Sex (B=Boar, S=Sow)	Farrowing Survial (%)	Weaning Survival (%)
CC_DU_1	106401814	20110319	20110319	0	B	100	0
CC_DU_2	106401814	20110319	20110319	0	S	100	0
CC_DU_3	111979888	20160317	20160317	0	S	100	0
CC_DU_4	113303178	20170218	20170218	0	B	100	0
CC_DU_5	113714011	20170628	20170628	0	B	100	0
CC_DU_6	113714011	20170628	20170628	0	B	100	0
CC_DU_7	113714011	20170628	20170628	0	S	100	0
CC_DU_8	116049666	20190202	20190202	0	B	100	0
CC_DU_9	109335945	20140203	20140204	1	B	100	0
CC_DU_10	109335945	20140203	20140204	1	S	100	0
CC_DU_11	112280310	20160606	20160607	1	S	100	0
CC_DU_12	112280310	20160606	20160607	1	B	100	0
CC_DU_13	112488253	20160704	20160705	1	B	100	0
CC_DU_14	112488253	20160704	20160705	1	B	100	0
CC_DU_15	112488253	20160704	20160705	1	S	100	0
CC_DU_16	112488253	20160704	20160705	1	B	100	0
CC_DU_17	112541140	20160718	20160719	1	S	100	0
CC_DU_18	113783724	20170710	20170711	1	S	100	0
CC_DU_19	113783724	20170710	20170711	1	B	100	0
CC_DU_20	113783724	20170710	20170711	1	S	100	0
CC_DU_21	113783724	20170710	20170711	1	B	100	0
CC_DU_22	113783724	20170710	20170711	1	B	100	0
CC_DU_23	115136824	20180618	20180619	1	S	100	0
CC_DU_24	115136824	20180618	20180619	1	S	100	0
CC_DU_25	115302299	20180731	20180801	1	B	100	0
CC_DU_26	115302299	20180731	20180801	1	B	100	0
CC_DU_27	110746449	20150619	20150620	1	S	100	0
CC_DU_28	111979888	20160317	20160318	1	B	100	0
CC_DU_29	111984459	20160320	20160321	1	S	100	0
CC_DU_30	111984459	20160320	20160321	1	B	100	0
CC_DU_31	113303178	20170218	20170219	1	B	100	0
CC_DU_32	113707121	20170627	20170628	1	S	100	0
CC_DU_33	113707121	20170627	20170628	1	B	100	0
CC_DU_34	113707121	20170627	20170628	1	B	100	0
CC_DU_35	113781707	20170718	20170719	1	S	100	0
CC_DU_36	113781707	20170718	20170719	1	B	100	0
CC_DU_37	109292681	20140120	20140122	2	B	100	0
CC_DU_38	109335945	20140203	20140205	2	S	100	0
CC_DU_39	109335945	20140203	20140205	2	S	100	0
CC_DU_40	112488720	20160719	20160721	2	S	100	0
CC_DU_41	115136824	20180618	20180620	2	B	100	0
CC_DU_42	106401814	20110319	20110321	2	B	100	0
CC_DU_43	106401814	20110319	20110321	2	B	100	0
CC_DU_44	110768049	20150622	20150624	2	S	100	0
CC_DU_45	110768049	20150622	20150624	2	S	100	0
CC_DU_46	113320856	20170222	20170224	2	S	100	0
CC_DU_47	113714011	20170628	20170630	2	S	100	0
CC_DU_48	113714011	20170628	20170630	2	S	100	0
CC_DU_49	113922619	20170820	20170823	3	S	100	0
CC_DU_50	113922619	20170820	20170823	3	S	100	0
CC_DU_51	106401814	20110319	20110322	3	B	100	0
CC_DU_52	115061842	20180617	20180620	3	S	100	0
CC_DU_53	115061859	20180617	20180620	3	B	100	0
CC_DU_54	111979888	20160317	20160321	4	S	100	0
CC_DU_55	113303178	20170218	20170222	4	B	100	0
CC_DU_56	115061858	20180617	20180621	4	S	100	0
CC_DU_57	115061858	20180617	20180621	4	B	100	0
CC_DU_58	115061858	20180617	20180621	4	B	100	0
CC_DU_59	115061858	20180617	20180621	4	B	100	0
CC_DU_60	115061858	20180617	20180621	4	B	100	0
CC_DU_61	110746449	20150619	20150624	5	S	100	0
CC_DU_62	111884868	20160207	20160212	5	B	100	0
CC_DU_63	113303058	20170217	20170222	5	S	100	0
CC_DU_64	113303058	20170217	20170222	5	B	100	0
CC_DU_65	113303058	20170217	20170222	5	S	100	0
CC_DU_66	113303058	20170217	20170222	5	B	100	0
CC_DU_67	115302299	20180731	20180809	9	B	100	0
CC_DU_68	114884320	20180416	20180425	9	B	100	0
CC_DU_69	114884320	20180416	20180425	9	B	100	0
CC_DU_70	116049666	20190202	20190211	9	S	100	0
CC_DU_71	115302299	20180731	20180814	14	B	100	0
CC_DU_72	106401877	20110321	20110404	14	S	100	0
CC_DU_73	115061842	20180617	20180701	14	B	100	0
CC_DU_74	116049666	20190202	20190218	16	B	100	0
CC_DU_75	110768049	20150622	20150712	20	B	100	0
CC_DU_76	115136824	20180618	20180711	23	B	100	0
CC_DU_77	110859115	20150709	20150801	23	B	100	0
CC_DU_78	110859115	20150709	20150801	23	B	100	0
CC_DU_79	110859115	20150709	20150801	23	S	100	0
CC_DU_80	110859115	20150709	20150801	23	S	100	0
CC_DU_81	110859115	20150709	20150801	23	B	100	0
CC_DU_82	111984459	20160320	20160419	30	B	100	100
CC_DU_83	111984459	20160320	20160428	39	S	100	100
CC_DU_84	115061858	20180617	20180726	39	B	100	100
CC_DU_85	111984459	20160320	20160429	40	B	100	100
CC_DU_86	114884320	20180416	20180531	45	S	100	100
CC_DU_87	114884320	20180416	20180531	45	S	100	100
CC_DU_88	115302299	20180731	20180923	54	S	100	100
CC_DU_89	115302299	20180731	20181008	69	S	100	100
CC_DU_90	115061842	20180617	20180827	71	S	100	100
CC_DU_91	113781707	20170718	20170928	72	S	100	100
CC_DU_92	113303178	20170218	20170503	74	B	100	100
CC_DU_93	113303178	20170218	20170503	74	B	100	100
CC_DU_94	116049666	20190202	20190418	75	B	100	100
CC_DU_95	113303178	20170218	20170512	83	B	100	100
CC_DU_96	116049666	20190202	20190429	86	B	100	100
CC_DU_97	110768049	20150622	20150921	91	B	100	100
CC_DU_98	112488253	20160704	20161103	122	S	100	100
CC_DU_99	113922716	20170821	20180104	136	S	100	100
CC_DU_100	106401877	20110321	20110806	138	B	100	100
CC_DU_101	106401877	20110321	20110806	138	B	100	100
CC_DU_102	106401877	20110321	20110806	138	B	100	100
CC_DU_103	106401877	20110321	20110806	138	B	100	100
CC_DU_104	106401877	20110321	20110806	138	B	100	100
CC_DU_105	106401814	20110319	20110806	140	B	100	100
CC_DU_106	115136824	20180618	20181112	147	B	100	100
CC_DU_107	115136824	20180618	20181112	147	S	100	100
CC_DU_108	115136824	20180618	20181112	147	S	100	100
CC_DU_109	115136824	20180618	20181112	147	S	100	100
CC_DU_110	115136824	20180618	20181112	147	S	100	100
CC_DU_111	115136824	20180618	20181112	147	S	100	100
CC_DU_112	115136824	20180618	20181112	147	S	100	100
CC_DU_113	113783724	20170710	20171211	154	B	100	100
CC_DU_114	113783724	20170710	20171211	154	B	100	100
CC_DU_115	113783724	20170710	20171211	154	B	100	100
CC_DU_116	116049666	20190202	20190709	157	B	100	100
CC_DU_117	114884320	20180416	20180922	159	B	100	100
CC_DU_118	114884320	20180416	20180922	159	S	100	100
CC_DU_119	114884320	20180416	20180922	159	B	100	100
CC_DU_120	114884320	20180416	20180922	159	B	100	100
CC_DU_121	114884320	20180416	20180922	159	B	100	100
CC_DU_122	114884320	20180416	20180922	159	B	100	100
CC_DU_123	114884320	20180416	20180922	159	S	100	100
CC_DU_124	114884320	20180416	20180922	159	S	100	100
CC_DU_125	115302299	20180731	20190107	160	S	100	100
CC_DU_126	115302299	20180731	20190107	160	S	100	100
CC_DU_127	115302299	20180731	20190107	160	S	100	100
CC_DU_128	115302299	20180731	20190107	160	S	100	100
CC_DU_129	113320856	20170222	20170801	160	B	100	100
CC_DU_130	113320856	20170222	20170801	160	B	100	100
CC_DU_131	113714011	20170628	20171205	160	B	100	100
CC_DU_132	115136824	20180618	20181127	162	S	100	100
CC_DU_133	115136824	20180618	20181127	162	B	100	100
CC_DU_134	115061842	20180617	20181126	162	S	100	100
CC_DU_135	115061842	20180617	20181126	162	S	100	100
CC_DU_136	115061858	20180617	20181126	162	B	100	100
CC_DU_137	115061858	20180617	20181126	162	S	100	100
CC_DU_138	115061858	20180617	20181126	162	S	100	100
CC_DU_139	115061858	20180617	20181126	162	B	100	100
CC_DU_140	115061858	20180617	20181126	162	B	100	100
CC_DU_141	115061859	20180617	20181126	162	B	100	100
CC_DU_142	115061859	20180617	20181126	162	S	100	100
CC_DU_143	113303178	20170218	20170731	163	S	100	100
CC_DU_144	113303178	20170218	20170731	163	S	100	100
CC_DU_145	113303058	20170217	20170731	164	S	100	100
CC_DU_146	113303058	20170217	20170731	164	S	100	100
CC_DU_147	113303058	20170217	20170801	165	B	100	100
CC_DU_148	113922716	20170821	20180205	168	B	100	100
CC_DU_149	113922716	20170821	20180205	168	B	100	100
CC_DU_150	113922716	20170821	20180205	168	S	100	100
CC_DU_151	113922716	20170821	20180205	168	S	100	100
CC_DU_152	113922716	20170821	20180205	168	B	100	100
CC_DU_153	110768049	20150622	20151207	168	S	100	100
CC_DU_154	110768049	20150622	20151207	168	B	100	100
CC_DU_155	110768049	20150622	20151207	168	B	100	100
CC_DU_156	110768049	20150622	20151207	168	S	100	100
CC_DU_157	113922619	20170820	20180205	169	S	100	100
CC_DU_158	111884868	20160207	20160725	169	S	100	100
CC_DU_159	113783724	20170710	20171227	170	S	100	100
CC_DU_160	113783724	20170710	20171227	170	B	100	100
CC_DU_161	113783724	20170710	20171227	170	B	100	100
CC_DU_162	111884868	20160207	20160726	170	B	100	100
CC_DU_163	111984459	20160320	20160906	170	B	100	100
CC_DU_164	111984459	20160320	20160906	170	S	100	100
CC_DU_165	110746449	20150619	20151207	171	B	100	100
CC_DU_166	110746449	20150619	20151207	171	S	100	100
CC_DU_167	110746449	20150619	20151207	171	S	100	100
CC_DU_168	110746449	20150619	20151207	171	B	100	100
CC_DU_169	110746449	20150619	20151207	171	S	100	100
CC_DU_170	110746449	20150619	20151207	171	B	100	100
CC_DU_171	115253587	20180719	20190107	172	B	100	100
CC_DU_172	110859115	20150709	20151228	172	S	100	100
CC_DU_173	111979888	20160317	20160906	173	S	100	100
CC_DU_174	111979888	20160317	20160906	173	S	100	100
CC_DU_175	111979888	20160317	20160906	173	B	100	100
CC_DU_176	111979888	20160317	20160906	173	S	100	100
CC_DU_177	106401877	20110321	20110916	179	B	100	100
CC_DU_178	113320856	20170222	20170820	179	B	100	100
CC_DU_179	115061842	20180617	20181214	180	S	100	100
CC_DU_180	116049666	20190202	20190801	180	B	100	100
CC_DU_181	106401814	20110319	20110916	181	B	100	100
CC_DU_182	106401814	20110319	20110916	181	S	100	100
CC_DU_183	106401814	20110319	20110916	181	S	100	100
CC_DU_184	113922716	20170821	20180219	182	S	100	100
CC_DU_185	113707121	20170627	20171226	182	S	100	100
CC_DU_186	113707121	20170627	20171226	182	S	100	100
CC_DU_187	113707121	20170627	20171226	182	S	100	100
CC_DU_188	113707121	20170627	20171226	182	B	100	100
CC_DU_189	106401814	20110319	20110919	184	B	100	100
CC_DU_190	106401814	20110319	20110919	184	B	100	100
CC_DU_191	113783724	20170710	20180111	185	S	100	100
CC_DU_192	113783724	20170710	20180111	185	S	100	100
CC_DU_193	113783724	20170710	20180111	185	S	100	100
CC_DU_194	106401877	20110321	20110922	185	S	100	100
CC_DU_195	106401877	20110321	20110922	185	S	100	100
CC_DU_196	106401877	20110321	20110922	185	S	100	100
CC_DU_197	106401877	20110321	20110922	185	S	100	100
CC_DU_198	106401877	20110321	20110922	185	S	100	100
CC_DU_199	106401814	20110319	20110922	187	S	100	100
CC_DU_200	106401814	20110319	20110922	187	S	100	100
CC_DU_201	112488253	20160704	20170109	189	B	100	100
CC_DU_202	109335945	20140203	20140814	192	S	100	100
CC_DU_203	106401877	20110321	20110930	193	S	100	100
CC_DU_204	112541140	20160718	20170206	203	B	100	100
CC_DU_205	109292681	20140120	20140815	207	S	100	100
CC_DU_206	109292681	20140120	20140815	207	S	100	100
CC_DU_207	109292681	20140120	20140815	207	S	100	100
CC_DU_208	109292681	20140120	20140815	207	S	100	100
CC_DU_209	109292681	20140120	20140815	207	S	100	100
CC_DU_210	112280310	20160606	20161231	208	B	100	100
CC_DU_211	109335945	20140203	20140901	210	B	100	100
CC_DU_212	109335945	20140203	20140901	210	S	100	100
CC_DU_213	109335945	20140203	20140901	210	S	100	100
CC_DU_214	109335945	20140203	20140901	210	S	100	100
CC_DU_215	109335945	20140203	20140901	210	S	100	100
CC_DU_216	109335945	20140203	20140901	210	B	100	100
CC_DU_217	113320856	20170222	20170921	211	B	100	100
CC_DU_218	112488253	20160704	20170201	212	S	100	100
CC_DU_219	112488253	20160704	20170201	212	S	100	100
CC_DU_220	112488253	20160704	20170201	212	S	100	100
CC_DU_221	112488253	20160704	20170201	212	S	100	100
CC_DU_222	112488253	20160704	20170201	212	S	100	100
CC_DU_223	112541140	20160718	20170215	212	S	100	100
CC_DU_224	112541140	20160718	20170215	212	S	100	100
CC_DU_225	112541140	20160718	20170215	212	S	100	100
CC_DU_226	112541140	20160718	20170215	212	S	100	100
CC_DU_227	112541140	20160718	20170301	226	B	100	100
CC_DU_228	112541140	20160718	20170301	226	B	100	100
CC_DU_229	112541140	20160718	20170301	226	B	100	100
CC_DU_230	112541140	20160718	20170301	226	B	100	100
CC_DU_231	112541140	20160718	20170301	226	B	100	100
CC_DU_232	113320856	20170222	20171009	229	B	100	100
CC_DU_233	113303058	20170217	20171009	234	B	100	100
CC_DU_234	115061842	20180617	20190218	246	S	100	100
CC_DU_235	113922716	20170821	20180501	253	B	100	100
CC_DU_236	109292681	20140120	20141001	254	B	100	100
CC_DU_237	113922619	20170820	20180501	254	S	100	100
CC_DU_238	113922619	20170820	20180501	254	B	100	100
CC_DU_239	113922619	20170820	20180501	254	B	100	100
CC_DU_240	113922619	20170820	20180501	254	B	100	100
CC_DU_241	113922619	20170820	20180501	254	B	100	100
CC_DU_242	113922619	20170820	20180501	254	B	100	100
CC_DU_243	113922619	20170820	20180501	254	B	100	100
CC_DU_244	113922619	20170820	20180501	254	S	100	100
CC_DU_245	115061842	20180617	20190314	270	S	100	100
CC_DU_246	109292681	20140120	20141020	273	B	100	100
CC_DU_247	111884868	20160207	20161115	282	S	100	100
CC_DU_248	111884868	20160207	20161129	296	S	100	100
CC_DU_249	113303058	20170217	20180206	354	S	100	100
CC_DU_250	112280310	20160606	20170606	365	B	100	100
CC_DU_251	112280310	20160606	20170606	365	S	100	100
CC_DU_252	116049666	20190202	20200202	365	S	100	100
CC_DU_253	116049666	20190202	20200202	365	S	100	100
CC_DU_254	116049666	20190202	20200202	365	S	100	100
CC_DU_255	116049666	20190202	20200202	365	S	100	100
CC_DU_256	113320856	20170222	20180308	379	S	100	100
CC_DU_257	110746449	20150619	20160711	388	S	100	100
CC_DU_258	112280310	20160606	20170710	399	S	100	100
CC_DU_259	110859115	20150709	20160818	406	B	100	100
CC_DU_260	110859115	20150709	20160818	406	S	100	100
CC_DU_261	110859115	20150709	20160818	406	S	100	100
CC_DU_262	110768049	20150622	20160818	423	B	100	100
CC_DU_263	110746449	20150619	20160818	426	B	100	100
CC_DU_264	113320856	20170222	20180509	441	S	100	100
CC_DU_265	113707121	20170627	20180922	452	S	100	100
CC_DU_266	113781707	20170718	20181102	472	B	100	100
CC_DU_267	113781707	20170718	20181102	472	B	100	100
CC_DU_268	113781707	20170718	20181102	472	B	100	100
CC_DU_269	111979888	20160317	20170801	502	B	100	100
CC_DU_270	112280310	20160606	20171127	539	S	100	100
CC_DU_271	109335945	20140203	20151130	665	B	100	100
CC_DU_272	113303178	20170218	20190125	706	B	100	100
CC_DU_273	113303178	20170218	20190404	775	B	100	100
CC_DU_274	113303058	20170217	20191011	966	B	100	100
CC_DU_275	113320856	20170222	20200210	1083	B	100	100
CC_DU_276	113783724	20170710	20200726	1112	B	100	100
CC_DU_277	112488253	20160704	20190726	1117	S	100	100
CC_DU_278	112280310	20160606	20200110	1313	B	100	100
CC_DU_279	111979888	20160317	20200220	1435	B	100	100
CC_DU_280	110768049	20150622			B	100	100
CC_DU_281	111984459	20160320			B	100	100

## Sheet: Table_S4
Table S4: Cause of death desciption for piglets from CxC litters
Nervous disease
Nervous disease
Nervous disease
Nervous disease
Nervous disease
Nervous disease
Nervous disease
Nervous disease
Nervous disease
Nervous disease
Nervous disease
Nervous disease
Nervous disease
Nervous disease
Nervous disease
Nervous disease
Nervous disease
Nervous disease
Nervous disease
Nervous disease
Nervous disease
Nervous disease
Nervous disease
Nervous disease
Insufficient number teats
Insufficient number teats
Trembling piglet at or shortly after birth
Insufficient number teats
Splay leg
Splay leg
Splay leg
Splay leg
Weak piglet at birth
Weak piglet at birth
Crushed by sow
Crushed by sow
Light birth weight
Light birth weight

## Sheet: Table_S5
Table S5: Mapping and coverage statistics from WGS samples from the synthetic Duroc population
Sample	# Reads	# Base pairs	Mean coverage	% Mapped	Carrier status	Genotype_ID(50K)
Pig_WUR_431	204635025	28884001235	11.5532	0.9643	Carrier	D01770
Pig_WUR_432	212239570	29672642439	11.8697	0.9944	Non-carrier	D01910
Pig_WUR_433	189552646	26269183857	10.5079	0.961	Non-carrier	D07181
Pig_WUR_434	192510208	27037291621	10.8152	0.9951	Non-carrier	D02783
Pig_WUR_435	187865872	24247255139	9.6989	0.9149	Carrier	D03428
Pig_WUR_436	185028637	24665235957	9.866	0.9424	Non-carrier	D03933
Pig_WUR_437	254513629	36020015979	14.4074	0.9764	Non-carrier	D04750
Pig_WUR_438	196448860	28320835217	11.3281	0.9947	Non-carrier	D04827
Pig_WUR_439	181973517	26468058168	10.5867	0.9951	Non-carrier	D05004
Pig_WUR_440	264702911	37978754163	15.1917	0.9951	Non-carrier	D05255
Pig_WUR_441	189994704	27595159188	11.0374	0.995	Carrier	D05439
Pig_WUR_442	215276495	30863559158	12.3449	0.9856	Non-carrier	D06147
Pig_WUR_443	192864516	26970645539	10.7887	0.9947	Non-carrier	D06729
Pig_WUR_444	188262774	27340543539	10.9356	0.995	Non-carrier	D06809
Pig_WUR_445	184463834	26701858831	10.6802	0.9951	Non-carrier	D06991
Pig_WUR_446	190439745	27478568977	10.9915	0.9944	Non-carrier	D06193
Pig_WUR_447	196637947	28595772292	11.438	0.9949	Non-carrier	D05315
Pig_WUR_448	181037020	24562825695	9.8247	0.9505	Non-carrier	D06395
W1366257	273697756	39792092017	15.9153	0.9936	Non-carrier	D01859
W1366287	273357932	39807204565	15.9218	0.9939	Carrier	D11851
W1366289	260563256	37997358273	15.1981	0.9945	Non-carrier	D07193
W1366290	257457547	37510374862	15.0032	0.9941	Non-carrier	D09172
W1366329	257768288	37489671083	14.9953	0.9939	Non-carrier	D02973
W1366330	291056137	42297223876	16.9183	0.9937	Non-carrier	D08195
W1366352	347982323	50596424688	20.2378	0.9949	Non-carrier	D11201
SUM / AVERAGE	5570331149	795162556358	12.7222	0.9839

## Sheet: Table_S6
Table S6: Genomic variation in high LD with the SSC9 haplotype.
Chromosome	Type	Position	Ref	Alt	Type	Impact	Gene symbol	Gene ID	Affected amino acid	LD (r2)
9	SNP	11280403	C	T	stop_gained	HIGH	MYO7A	ENSSSCG00000014876	Q-181-*	1
9	SNP	11268217	G	A	intron_variant	MODIFIER	MYO7A	ENSSSCG00000014876	-	1
9	SNP	11326944	A	G	intron_variant	MODIFIER	MYO7A	ENSSSCG00000014876	-	1
9	SNP	11300960	T	C	intron_variant	MODIFIER	MYO7A	ENSSSCG00000014876	-	0.875
9	SNP	11237458	A	G	intron_variant	MODIFIER	CAPN5	ENSSSCG00000014875	-	1
9	SNP	11201339	G	A	intron_variant	MODIFIER	CAPN5	ENSSSCG00000014875	-	1
9	SNP	11249737	T	C	downstream_gene_variant	MODIFIER	CAPN5	ENSSSCG00000014875	-	0.875
9	SNP	11330340	G	A	intron_variant	MODIFIER	MYO7A	ENSSSCG00000014876	-	1
9	SNP	11171337	C	A	upstream_gene_variant	MODIFIER	B3GNT6	ENSSSCG00000014874	-	1
9	SNP	10891064	A	T	intergenic_variant	MODIFIER			-	1
9	SNP	10891077	A	G	intergenic_variant	MODIFIER			-	0.875
9	SNP	11262571	G	A	intron_variant	MODIFIER	MYO7A	ENSSSCG00000014876	-	0.875
9	SNP	11312653	C	T	synonymous_variant	LOW	MYO7A	ENSSSCG00000014876	L-1194-L	1
9	SNP	11275410	T	C	intron_variant	MODIFIER	MYO7A	ENSSSCG00000014876	-	1
9	SNP	11283661	C	T	intron_variant	MODIFIER	MYO7A	ENSSSCG00000014876	-	1
9	SNP	11283075	C	T	intron_variant	MODIFIER	MYO7A	ENSSSCG00000014876	-	1
9	SNP	11295088	C	T	intron_variant	MODIFIER	MYO7A	ENSSSCG00000014876	-	1
9	SNP	10641286	C	T	intron_variant	MODIFIER	EMSY	ENSSSCG00000014868	-	0.875
9	SNP	11260266	C	T	intron_variant	MODIFIER	MYO7A	ENSSSCG00000014876	-	0.875
9	SNP	11260212	T	C	intron_variant	MODIFIER	MYO7A	ENSSSCG00000014876	-	1
9	INDEL	11262641	ACCTGTGTGACC	AC	intron_variant	MODIFIER	MYO7A	ENSSSCG00000014876	-	1
9	SNP	11253544	T	G	intron_variant	MODIFIER	MYO7A	ENSSSCG00000014876	-	1
9	SNP	11260260	G	A	intron_variant	MODIFIER	MYO7A	ENSSSCG00000014876	-	0.875
9	SNP	10691181	C	T	intron_variant	MODIFIER	EMSY	ENSSSCG00000014868	-	1
9	SNP	10709648	G	A	synonymous_variant	LOW	EMSY	ENSSSCG00000014868	T-1220-T	1
9	SNP	11261885	C	T	intron_variant	MODIFIER	MYO7A	ENSSSCG00000014876	-	1
9	SNP	11259454	T	A	intron_variant	MODIFIER	MYO7A	ENSSSCG00000014876	-	1
9	SNP	11260115	G	A	intron_variant	MODIFIER	MYO7A	ENSSSCG00000014876	-	1
9	SNP	11262737	C	T	intron_variant	MODIFIER	MYO7A	ENSSSCG00000014876	-	1
9	SNP	11261841	G	A	intron_variant	MODIFIER	MYO7A	ENSSSCG00000014876	-	1
9	SNP	11260927	G	A	intron_variant	MODIFIER	MYO7A	ENSSSCG00000014876	-	1
9	SNP	10649974	C	T	intron_variant	MODIFIER	EMSY	ENSSSCG00000014868	-	1
9	SNP	10703003	G	A	intron_variant	MODIFIER	EMSY	ENSSSCG00000014868	-	1
9	SNP	11255379	C	T	intron_variant	MODIFIER	MYO7A	ENSSSCG00000014876	-	1
9	SNP	10663238	T	G	intron_variant	MODIFIER	EMSY	ENSSSCG00000014868	-	1
9	INDEL	10664929	TGC	TGGC	intron_variant	MODIFIER	EMSY	ENSSSCG00000014868	-	1
9	SNP	10974107	C	T	intergenic_variant	MODIFIER			-	1
9	SNP	11252389	G	A	intron_variant	MODIFIER	MYO7A	ENSSSCG00000014876	-	1
9	SNP	11253074	C	T	intron_variant	MODIFIER	MYO7A	ENSSSCG00000014876	-	1
9	SNP	11256687	C	T	intron_variant	MODIFIER	MYO7A	ENSSSCG00000014876	-	1
9	SNP	11256772	C	T	intron_variant	MODIFIER	MYO7A	ENSSSCG00000014876	-	1
9	SNP	11261415	G	T	intron_variant	MODIFIER	MYO7A	ENSSSCG00000014876	-	1
9	SNP	11262544	C	G	intron_variant	MODIFIER	MYO7A	ENSSSCG00000014876	-	1
9	SNP	11262813	G	A	intron_variant	MODIFIER	MYO7A	ENSSSCG00000014876	-	1
9	SNP	10651570	C	T	intron_variant	MODIFIER	EMSY	ENSSSCG00000014868	-	1
9	SNP	11250586	G	A	downstream_gene_variant	MODIFIER	CAPN5	ENSSSCG00000014875	-	1
9	SNP	10672329	C	T	intron_variant	MODIFIER	EMSY	ENSSSCG00000014868	-	1
9	SNP	11252367	C	T	intron_variant	MODIFIER	MYO7A	ENSSSCG00000014876	-	1
9	SNP	11257588	C	T	intron_variant	MODIFIER	MYO7A	ENSSSCG00000014876	-	1
9	INDEL	10645944	TAT	TT	intron_variant	MODIFIER	EMSY	ENSSSCG00000014868	-	1
9	SNP	10674322	C	T	intron_variant	MODIFIER	EMSY	ENSSSCG00000014868	-	1
9	SNP	11254197	G	A	intron_variant	MODIFIER	MYO7A	ENSSSCG00000014876	-	1
9	SNP	11260113	G	A	intron_variant	MODIFIER	MYO7A	ENSSSCG00000014876	-	1
9	SNP	11303786	C	T	intron_variant	MODIFIER	MYO7A	ENSSSCG00000014876	-	1
9	SNP	10973510	C	T	intergenic_variant	MODIFIER			-	1
9	SNP	10645119	T	G	intron_variant	MODIFIER	EMSY	ENSSSCG00000014868	-	1
9	SNP	10639800	C	T	intron_variant	MODIFIER	EMSY	ENSSSCG00000014868	-	1
9	SNP	10652787	C	G	intron_variant	MODIFIER	EMSY	ENSSSCG00000014868	-	1
9	SNP	10974361	G	A	intergenic_variant	MODIFIER			-	1
9	SNP	11253200	G	C	intron_variant	MODIFIER	MYO7A	ENSSSCG00000014876	-	1
9	SNP	11253787	C	T	intron_variant	MODIFIER	MYO7A	ENSSSCG00000014876	-	1
9	SNP	11259874	T	C	intron_variant	MODIFIER	MYO7A	ENSSSCG00000014876	-	1
9	SNP	11260125	G	T	intron_variant	MODIFIER	MYO7A	ENSSSCG00000014876	-	1
9	SNP	11253572	C	T	intron_variant	MODIFIER	MYO7A	ENSSSCG00000014876	-	1
9	SNP	11259522	G	A	intron_variant	MODIFIER	MYO7A	ENSSSCG00000014876	-	1
9	INDEL	10664155	ATCCT	ATCCTCCT	intron_variant	MODIFIER	EMSY	ENSSSCG00000014868	-	1
9	SNP	10676467	G	A	intron_variant	MODIFIER	EMSY	ENSSSCG00000014868	-	1
9	SNP	10718342	C	T	downstream_gene_variant	MODIFIER	EMSY	ENSSSCG00000014868	-	0.875
9	SNP	10658380	C	T	intron_variant	MODIFIER	EMSY	ENSSSCG00000014868	-	1
9	SNP	10670299	G	T	intron_variant	MODIFIER	EMSY	ENSSSCG00000014868	-	1
9	SNP	10687481	T	C	intron_variant	MODIFIER	EMSY	ENSSSCG00000014868	-	1
9	SNP	10687485	G	C	intron_variant	MODIFIER	EMSY	ENSSSCG00000014868	-	1
9	SNP	10976523	T	C	intergenic_variant	MODIFIER			-	1
9	SNP	11262578	A	G	intron_variant	MODIFIER	MYO7A	ENSSSCG00000014876	-	0.875
9	SNP	10641572	T	G	intron_variant	MODIFIER	EMSY	ENSSSCG00000014868	-	1
9	SNP	10663139	G	C	intron_variant	MODIFIER	EMSY	ENSSSCG00000014868	-	1
9	SNP	10685455	G	T	intron_variant	MODIFIER	EMSY	ENSSSCG00000014868	-	1
9	SNP	11264420	T	C	intron_variant	MODIFIER	MYO7A	ENSSSCG00000014876	-	1
9	SNP	10662783	C	G	intron_variant	MODIFIER	EMSY	ENSSSCG00000014868	-	1
9	SNP	10685865	T	C	intron_variant	MODIFIER	EMSY	ENSSSCG00000014868	-	1
9	SNP	10686935	A	G	intron_variant	MODIFIER	EMSY	ENSSSCG00000014868	-	1
9	SNP	11260757	G	A	intron_variant	MODIFIER	MYO7A	ENSSSCG00000014876	-	1
9	SNP	10651920	T	A	intron_variant	MODIFIER	EMSY	ENSSSCG00000014868	-	1
9	SNP	10967851	C	T	intergenic_variant	MODIFIER			-	1
9	SNP	10974366	C	T	intergenic_variant	MODIFIER			-	1
9	INDEL	10976678	GTTAA	GTAA	upstream_gene_variant	MODIFIER	ACER3	ENSSSCG00000032723	-	1
9	SNP	10662277	T	C	intron_variant	MODIFIER	EMSY	ENSSSCG00000014868	-	1
9	SNP	10649049	C	T	intron_variant	MODIFIER	EMSY	ENSSSCG00000014868	-	1
9	SNP	10975502	C	T	intergenic_variant	MODIFIER			-	1
9	SNP	10662612	C	T	intron_variant	MODIFIER	EMSY	ENSSSCG00000014868	-	1
9	SNP	10673015	C	T	intron_variant	MODIFIER	EMSY	ENSSSCG00000014868	-	1
9	SNP	10976548	C	T	upstream_gene_variant	MODIFIER	ACER3	ENSSSCG00000032723	-	1
9	SNP	10653351	C	G	intron_variant	MODIFIER	EMSY	ENSSSCG00000014868	-	1
9	SNP	10663157	G	A	intron_variant	MODIFIER	EMSY	ENSSSCG00000014868	-	1
9	SNP	10663318	A	G	intron_variant	MODIFIER	EMSY	ENSSSCG00000014868	-	0.875
9	SNP	10685458	T	G	intron_variant	MODIFIER	EMSY	ENSSSCG00000014868	-	1
9	SNP	10973388	G	C	intergenic_variant	MODIFIER			-	1
9	SNP	11251622	C	T	downstream_gene_variant	MODIFIER	CAPN5	ENSSSCG00000014875	-	1
9	SNP	10685105	A	G	intron_variant	MODIFIER	EMSY	ENSSSCG00000014868	-	1
9	SNP	10973496	T	C	intergenic_variant	MODIFIER			-	1
9	SNP	10975684	T	C	intergenic_variant	MODIFIER			-	1
9	SNP	10975412	C	T	intergenic_variant	MODIFIER			-	1
9	SNP	10975549	A	T	intergenic_variant	MODIFIER			-	1
9	SNP	10662768	C	G	intron_variant	MODIFIER	EMSY	ENSSSCG00000014868	-	1
9	SNP	10662860	G	C	intron_variant	MODIFIER	EMSY	ENSSSCG00000014868	-	1
9	SNP	10975570	T	G	intergenic_variant	MODIFIER			-	1
9	SNP	10664557	A	T	intron_variant	MODIFIER	EMSY	ENSSSCG00000014868	-	0.875
9	SNP	10659097	C	T	intron_variant	MODIFIER	EMSY	ENSSSCG00000014868	-	1
9	SNP	10663511	T	G	intron_variant	MODIFIER	EMSY	ENSSSCG00000014868	-	0.875
9	SNP	10707988	A	G	synonymous_variant	LOW	EMSY	ENSSSCG00000014868	Q-989-Q	1
9	SNP	10976602	T	C	upstream_gene_variant	MODIFIER	ACER3	ENSSSCG00000032723	-	1
9	SNP	10977567	A	G	upstream_gene_variant	MODIFIER	ACER3	ENSSSCG00000032723	-	1
9	SNP	10975458	G	A	intergenic_variant	MODIFIER			-	1
9	SNP	10973605	A	T	intergenic_variant	MODIFIER			-	1
9	SNP	10975062	C	T	intergenic_variant	MODIFIER			-	1
9	SNP	10976111	G	A	intergenic_variant	MODIFIER			-	1
9	SNP	10977007	A	G	upstream_gene_variant	MODIFIER	ACER3	ENSSSCG00000032723	-	1
9	SNP	10647949	C	T	intron_variant	MODIFIER	EMSY	ENSSSCG00000014868	-	1
9	SNP	10663031	G	A	intron_variant	MODIFIER	EMSY	ENSSSCG00000014868	-	1
9	SNP	10975397	C	T	intergenic_variant	MODIFIER			-	1
9	SNP	10974817	G	T	intergenic_variant	MODIFIER			-	1
9	SNP	10659540	C	T	intron_variant	MODIFIER	EMSY	ENSSSCG00000014868	-	1
9	SNP	10649357	G	A	intron_variant	MODIFIER	EMSY	ENSSSCG00000014868	-	1
9	INDEL	10655708	CCTCTCTG	CCTG	intron_variant	MODIFIER	EMSY	ENSSSCG00000014868	-	1
9	SNP	10977370	T	C	upstream_gene_variant	MODIFIER	ACER3	ENSSSCG00000032723	-	1
9	SNP	10686951	G	A	intron_variant	MODIFIER	EMSY	ENSSSCG00000014868	-	1
9	SNP	10718350	G	C	downstream_gene_variant	MODIFIER	EMSY	ENSSSCG00000014868	-	1
9	SNP	10664134	T	C	intron_variant	MODIFIER	EMSY	ENSSSCG00000014868	-	1
9	SNP	10977033	G	A	upstream_gene_variant	MODIFIER	ACER3	ENSSSCG00000032723	-	1
9	SNP	10688722	G	A	intron_variant	MODIFIER	EMSY	ENSSSCG00000014868	-	1
9	SNP	10665337	G	T	intron_variant	MODIFIER	EMSY	ENSSSCG00000014868	-	1
9	SNP	10690311	A	G	intron_variant	MODIFIER	EMSY	ENSSSCG00000014868	-	1
9	SNP	10664693	C	G	intron_variant	MODIFIER	EMSY	ENSSSCG00000014868	-	1
9	SNP	10664704	TG	CA	intron_variant	MODIFIER	EMSY	ENSSSCG00000014868	-	1
9	SNP	10664782	G	C	intron_variant	MODIFIER	EMSY	ENSSSCG00000014868	-	1
9	SNP	10689325	C	A	intron_variant	MODIFIER	EMSY	ENSSSCG00000014868	-	1
9	SNP	10661753	A	G	intron_variant	MODIFIER	EMSY	ENSSSCG00000014868	-	1
9	SNP	10663481	C	T	intron_variant	MODIFIER	EMSY	ENSSSCG00000014868	-	1
9	SNP	10663713	C	T	intron_variant	MODIFIER	EMSY	ENSSSCG00000014868	-	1
9	SNP	10664068	C	T	intron_variant	MODIFIER	EMSY	ENSSSCG00000014868	-	1
9	INDEL	10664413	CAAGAAAAT	CAGAAGAAAAT	intron_variant	MODIFIER	EMSY	ENSSSCG00000014868	-	1
9	SNP	10664431	G	C	intron_variant	MODIFIER	EMSY	ENSSSCG00000014868	-	1
9	SNP	10664435	T	G	intron_variant	MODIFIER	EMSY	ENSSSCG00000014868	-	1
9	SNP	10664668	A	G	intron_variant	MODIFIER	EMSY	ENSSSCG00000014868	-	1
9	SNP	10664808	T	C	intron_variant	MODIFIER	EMSY	ENSSSCG00000014868	-	1
9	SNP	10646315	G	A	intron_variant	MODIFIER	EMSY	ENSSSCG00000014868	-	1
9	SNP	10662996	A	G	intron_variant	MODIFIER	EMSY	ENSSSCG00000014868	-	1
9	SNP	10663733	G	T	intron_variant	MODIFIER	EMSY	ENSSSCG00000014868	-	1
9	SNP	10664942	G	A	intron_variant	MODIFIER	EMSY	ENSSSCG00000014868	-	1
9	SNP	10689274	A	G	intron_variant	MODIFIER	EMSY	ENSSSCG00000014868	-	0.875
9	SNP	10656366	C	T	intron_variant	MODIFIER	EMSY	ENSSSCG00000014868	-	1
9	SNP	10664796	G	T	intron_variant	MODIFIER	EMSY	ENSSSCG00000014868	-	1
9	SNP	10665032	T	C	intron_variant	MODIFIER	EMSY	ENSSSCG00000014868	-	1
9	SNP	10663026	T	C	intron_variant	MODIFIER	EMSY	ENSSSCG00000014868	-	1
9	SNP	10664654	T	C	intron_variant	MODIFIER	EMSY	ENSSSCG00000014868	-	1
9	SNP	10974437	T	C	intergenic_variant	MODIFIER			-	1
9	SNP	10662123	A	G	intron_variant	MODIFIER	EMSY	ENSSSCG00000014868	-	1
9	SNP	10521451	C	T	intergenic_variant	MODIFIER			-	1
9	SNP	10663601	T	C	intron_variant	MODIFIER	EMSY	ENSSSCG00000014868	-	1
9	SNP	10976686	G	T	upstream_gene_variant	MODIFIER	ACER3	ENSSSCG00000032723	-	1
9	SNP	10663892	T	C	intron_variant	MODIFIER	EMSY	ENSSSCG00000014868	-	1
9	SNP	11382252	C	T	intergenic_variant	MODIFIER			-	1
9	SNP	10002613	C	T	intron_variant	MODIFIER		ENSSSCG00000035786	-	1
9	SNP	11336808	G	C	intron_variant	MODIFIER	MYO7A	ENSSSCG00000014876	-	1
9	SNP	10966519	G	A	intergenic_variant	MODIFIER			-	1
9	SNP	11438037	C	T	intergenic_variant	MODIFIER			-	0.875
9	SNP	11347861	C	T	intergenic_variant	MODIFIER			-	1
9	SNP	11366151	A	C	intergenic_variant	MODIFIER			-	1
9	SNP	11349755	C	T	intergenic_variant	MODIFIER			-	0.875
9	SNP	11392921	G	C	intergenic_variant	MODIFIER			-	1
9	SNP	11392898	G	A	intergenic_variant	MODIFIER			-	1
9	SNP	10005105	G	A	intron_variant	MODIFIER		ENSSSCG00000035786	-	1

## Sheet: Table_S7
Table S7: Genotyping of the CxC litter including two affected individuals (farrowing date: September 1st 2020). Table shows homozygous status for the two affected piglets SDUR6157, SDUR6158.
Sample ID	Phenotype	Status
SDUR6148	Healthy	Wildtype/Wildtype
SDUR6149	Healthy	Heterozygous
SDUR6150	Healthy	Heterozygous
SDUR6151	Healthy	Wildtype/Wildtype
SDUR6152	Healthy	Wildtype/Wildtype
SDUR6153	Healthy	Heterozygous
SDUR6154	Healthy	Wildtype/Wildtype
SDUR6155	Healthy	Heterozygous
SDUR6156	Healthy	Heterozygous
SDUR6157	Affected	Homozygous/Homozygous
SDUR6158	Affected	Homozygous/Homozygous
SDUR6159	Stillborn	Heterozygous
